# Supplementary material for: Sustainable UV-Crosslinkable Acrylic Pressure-Sensitive Adhesives for Medical Application
Source: Int J Mol Sci. 2021 Oct 31;22(21):11840. doi: 10.3390/ijms222111840 (PMC8584108; doi:10.3390/ijms222111840)
Supplement: Supplementary file 1 [file ijms-22-11840-s001.zip]

Archive with 1 entries (1 files):
- ijms-1421344-supplementary.pdf
